# Supplementary material for: Changes in Choroidal Structures in Eyes with Chronic Central Serous Chorioretinopathy after Half-Dose Photodynamic Therapy
Source: PLoS One. 2016 Sep 16;11(9):e0163104. doi: 10.1371/journal.pone.0163104 (PMC5026334; doi:10.1371/journal.pone.0163104)
Supplement: S1 Table — (XLSX) [file pone.0163104.s001.xlsx]

## Sheet: Sheet1
	Baseline							1M							3M							12M
Case	logMAR	Hyperreflective Area	Hyporeflective Area	Total Area	Hyporeflective / Total Area	CCT	Height of SRD	logMAR	Hyperreflective Area	Hyporeflective Area	Total Area	Hyporeflective / Total Area	CCT	Height of SRD	logMAR	Hyperreflective Area	Hyporeflective Area	Total Area	Hyporeflective / Total Area	CCT	Height of SRD	logMAR	Hyperreflective Area	Hyporeflective Area	Total Area	Hyporeflective / Total Area	CCT	Height of SRD
1	0.221849	155743	482719	638462	75.6823	421.185	187	0.154902							0.39794	193452	407987	601439	67.8729	399.255	59
2	0.154902	195771	639970	835741	76.5523	568.89	186	0.154902	190053	578692	768745	74.9532	552.067	0	0	208711	694840	903551	76.9175	602.5	0
3	1	216809	513581	730390	70.3548	496.005	79	1	142904	373120	516024	72.3356	342.495	0	0.522879	147873	341088	488962	69.7555	323.145	0
4	0	209466	433100	642566	67.4464	428.925	200.5	-0.0791812	168244	422316	590559	71.5098	374.745	0	-0.0791812	180355	365464	545819	66.9558	365.07	0	-0.0791812	164669	406645	571314	71.2501	372.238	0
5	0.221849	162072	368154	530226	69.3888	357.33	146	0.09691	176691	364106	540797	67.3837	368.295	123.5	0.09691	175834	352433	528267	66.746	361.845	98.5	0.09691	164308	354627	518935	68.3676	364.425	117
6	0	129862	246313	376175	65.5034	256.71	166.5	-0.0791812							-0.0791812	127895	206074	333968	61.6553	229.62	0	-0.0791812	130978	204018	334997	60.8431	240.585	0
7	0.39794	131899	243909	375808	64.8721	243.165	47.5	0.09691							0	126854	155756	282610	55.092	188.34	0	0	120865	150869	271734	55.5101	183.18	0
8	0.30103	132074	360943	493016	73.2133	328.305	212.5	0.39794	124451	263473	387924	67.7148	246.78	21	0.39794	129157	284289	413446	68.5912	272.19	0	0.30103	124783	301700	426483	70.751	274.125	0
9	0.154902	220850	682164	903014	75.5788	606.945	147.5	0	239864	590900	830765	71.1963	563.73	56.5	-0.0791812	170868	682137	853005	79.867	569.535	0	-0.176091	212086	640323	852408	75.0892	572.76	0
10	0.221849	131431	793210	924640	85.7455	621.78	74	0.221849	142745	509935	652680	78.0304	447.63	20	0.154902	155544	574235	729779	78.7118	498.585	0	0.154902	120793	481644	602437	79.8901	428.083	0
11	0	186065	595086	781151	76.2557	526.32	109.5	0.0457575	167481	449762	617243	72.8409	410.22	0	0	229116	426095	655212	65.0015	439.89	0	0	229133	426112	655245	65.0007	440.057	0
12	0.154902	173106	562128	735235	76.3218	493.425	173	0.09691	179142	451842	630984	71.5802	416.787	0	0.0457575	170754	459262	630017	72.8255	417.315	0
13	0.221849	171528	297582	469110	63.4996	312.18	254	0.30103	153094	235971	389065	60.6763	256.065	94	0.221849	136578	214538	351116	61.1005	230.91	0	0.221849	136595	214554	351149	61.0989	231.077	0
14	0.154902	139711	312432	452143	69.1315	301.86	170	0.221849	110616	270675	381291	71.0833	253.485	0	0.0457575	141734	257865	399599	64.5411	263.16	0	0.09691	134471	239064	379534	61.9989	273.48	0
15	-0.0791812	217076	601981	819056	73.5321	538.575	298	0.0457575	188087	627778	815865	76.9018	551.475	614	0	201698	633666	835363	75.765	549.54	117	0.0457575	214946	641824	856770	74.8786	574.725	76.5
16	0	160297	459924	620221	74.1553	406.995	177.5	0	153584	380955	534539	71.3053	333.465	80	-0.176091	170279	383457	553736	69.2607	359.265	0
17	0.69897	116386	232184	348570	66.5576	229.62	271.5	0.522879	99093.1	202555	301648	67.1614	202.53	72	0.522879	95938.2	200156	296094	67.5414	193.5	0	0.522879	105742	189997	295738	64.2427	188.985	0
18	0	171756	350737	522493	67.2677	345.72	22.5	-0.0791812	159953	335557	495510	67.7328	325.08	0	-0.176091	168279	344550	512829	67.1877	342.495	0	0	131861	290490	422352	68.7767	278.64	0
19	0.0457575	125746	389690	515437	75.6352	337.98	46.5	0.0457575	135201	384290	519491	73.9642	343.785	0	0	138945	383135	522080	73.3757	346.365	0	-0.0791812	132351	411984	544335	75.711	365.715	0
20	0.30103	186355	589334	775689	75.9698	510.195	139	0.522879	200365	541384	741749	72.9733	486.975	51.5	0.30103	200624	500210	700834	71.3511	463.755	0	0.30103	200641	500227	700868	71.35	463.588	0
21	0	155758	466899	622657	74.8982	414.735	145	0.0457575	152743	362752	515495	70.3492	334.11	62	-0.0791812	157700	387259	544959	71.0538	346.365	0	-0.0791812	153827	372778	526605	70.7952	336.69	0
22	0.154902	191350	426586	617936	69.1167	418.605	339.5	0.30103						67	-0.176091	183696	345693	529389	65.3142	353.46	0	-0.0791812	183712	345710	529422	65.3134	353.293	0
23	0.0457575	262018	413994	676012	61.2444	435.375	127.5	0						0	-0.0791812	150115	248004	398119	62.2988	253.485	0
24	0.154902	155164	246098	401262	61.1368	245.89	236.5	0.30103	132253	224254	356507	62.7744	227.685	0	0.30103	130104	229682	359787	63.9263	226.395	0	0	132158	213086	345244	61.634	208.98	0
25	0.09691	200101	469784	669885	70.1071	448.92	213.5	-0.0791812	140337	274235	414572	66.1442	273.48	54	0	151476	287963	439439	65.4735	292.185	0	-0.0791812	161983	263314	425296	61.9152	277.35	0
26	0.154902	149441	391008	540449	72.4576	359.91	58								-0.0791812	151165	272260	423425	64.2962	275.415	0	-0.0791812	158030	283291	441320	64.2191	293.475	0
27	0.154902	224323	463940	688263	67.3951	460.53	62								-0.176091	195215	482103	677318	71.2072	461.175	0	-0.176091	180343	435988	616331	70.725	411.51	0
28	0.154902	194953	366535	561488	65.2579	371.52	81	0.0457575	195135	326182	521317	62.5683	347.01	0	0	202333	334198	536531	62.2935	357.33	0
29	0.221849	160491	380125	540616	70.351	359.265	38.5	0.09691	161314	313674	474988	66.0456	308.955	0	0.0457575	181554	311886	493440	63.2226	310.245	0	0.0457575	169125	330942	500067	66.1598	319.92	0
